# Supplementary material for: Aerobic Isolates from Gestational and Non-Gestational Lactating Bitches (Canis lupus familiaris)
Source: Animals (Basel). 2021 Nov 14;11(11):3259. doi: 10.3390/ani11113259 (PMC8614458; doi:10.3390/ani11113259)
Supplement: Supplementary file 1 [file animals-11-03259-s001.zip]

Archive with 3 entries (3 files):
- Supplementary Table S1_rev GM.pdf
- Supplementary Table S2_rev_ GM.pdf
- Supplementary Table S3_rev GM.pdf
